# Supplementary material for: Voluntary Exercise to Reduce Anxiety Behaviour in Traumatic Brain Injury Shown to Alleviate Inflammatory Brain Response in Mice
Source: Int J Mol Sci. 2023 Mar 28;24(7):6365. doi: 10.3390/ijms24076365 (PMC10093932; doi:10.3390/ijms24076365)
Supplement: Supplementary file 1 [file ijms-24-06365-s001.zip]

Archive with 1 entries (1 files):
- ijms-2287508-supplementary.pdf
